# Supplementary material for: Inhibition of Insulin-Regulated Aminopeptidase by Imidazo [1,5-α]pyridines—Synthesis and Evaluation
Source: Int J Mol Sci. 2024 Feb 21;25(5):2516. doi: 10.3390/ijms25052516 (PMC10931632; doi:10.3390/ijms25052516)
Supplement: Supplementary file 1 [file ijms-25-02516-s001.zip]

Archive with 1 entries (1 files):
- ijms-2862975-supplementary.pdf
